# Supplementary material for: Exosome-Transmitted tRF-16-K8J7K1B Promotes Tamoxifen Resistance by Reducing Drug-Induced Cell Apoptosis in Breast Cancer
Source: Cancers (Basel). 2023 Jan 31;15(3):899. doi: 10.3390/cancers15030899 (PMC9913720; doi:10.3390/cancers15030899)
Supplement: Supplementary file 1 [file cancers-15-00899-s001.zip]

Archive with 8 entries (8 files):
- Figure S1.jpg
- Figure S2.jpg
- Figure S3.jpg
- Figure S4.png
- Table S1.pdf
- Table S2.pdf
- Table S3.pdf
- Table S4.xlsx
